# Supplementary material for: A Lucknolide Derivative Induces Mitochondrial ROS-Mediated G2/M Arrest and Apoptotic Cell Death in B16F10 Mouse Melanoma Cells
Source: Mar Drugs. 2024 Nov 28;22(12):533. doi: 10.3390/md22120533 (PMC11677583; doi:10.3390/md22120533)
Supplement: Supplementary file 1 [file marinedrugs-22-00533-s001.zip]

Archive with 1 entries (1 files):
- marinedrugs-3309581-supplementary.pdf
